# Supplementary material for: Upgrading Pyrolytic Residue from End-of-Life Tires to Efficient Heterogeneous Catalysts for the Conversion of Glycerol to Acetins
Source: Molecules. 2023 Dec 17;28(24):8137. doi: 10.3390/molecules28248137 (PMC10745658; doi:10.3390/molecules28248137)
Supplement: Supplementary file 1 [file molecules-28-08137-s001.zip]

Archive with 1 entries (1 files):
- molecules-2718988-supplementary.pdf
